# Supplementary material for: Cardiac and Mental Benefits of Mediterranean-DASH Intervention for Neurodegenerative Delay (MIND) Diet plus Forest Bathing (FB) versus MIND Diet among Older Chinese Adults: A Randomized Controlled Pilot Study
Source: Int J Environ Res Public Health. 2022 Nov 8;19(22):14665. doi: 10.3390/ijerph192214665 (PMC9690744; doi:10.3390/ijerph192214665)
Supplement: Supplementary file 1 [file ijerph-19-14665-s001.zip]

Archive with 1 entries (1 files):
- ijerph-2020553-supplementary.pdf
